# Supplementary material for: Six-SOMAmer Index Relating to Immune, Protease and Angiogenic Functions Predicts Progression in IPF
Source: PLoS One. 2016 Aug 4;11(8):e0159878. doi: 10.1371/journal.pone.0159878 (PMC4973878; doi:10.1371/journal.pone.0159878)
Supplement: S2 File — (XLSX) [file pone.0159878.s002.xlsx]

## Sheet: SelectAll25high.forR.plot.csv
Patient	Male	Age	DLCO predicted percent	FVC predicted percent	Smoke Status	Progression Event	Follow up days	Timepoint	C4b	Coagulation_Factor_XI	CTACK	Endostatin	TIMP_1	tPA	EG_VEGF	TIMP_2	TGF_b1	VEGF_sR3	C5	Apo_E	BDNF	bFGF_R	C8	Cathepsin_G	CXCL16__soluble	FGF_10	FGF_8B	GIIE	GV	IL_12	MIP_3a	SAP	SCF_sR	TIMP_3	TWEAK	Angiopoietin_4	Cadherin_E	GFRa_3	Ephrin_B3	GFRa_2	_Ckine	RANTES	HMG_1	OPG	b_Endorphin	Factor_I	IGFBP_2	IGFBP_3	Leptin
58L0K15	1	70.5489	36.8415	60.7182	Past	0	544	screen	2698.3	1247.1	2148.6	61012.6	625.3	761.1	309.1	702.2	5430.4	4694.8	6850.7	3761.7	3520.1	15552.2	3054.3	2292.7	10036.2	433.4	1664.9	595.1	691.9	1925.3	629.3	48926.3	34511.5	1987.4	507.5	1456.6	37204.9	2044.8	2530.1	5954.5	8208	105112	15339.9	9152.9	805.9	54593.7	38975.6	1784.2	7924.6
58L0K13	1	51.4908	67.4034	66.3128	Past	1	112	screen	1271.2	1809.6	2853.4	68181.6	405.5	663	301.9	494.9	3826.6	3890.4	7320.3	7633.5	2087.2	17779	5582.5	2180.4	14113.6	415.4	1674.5	683.6	770.4	1549.5	598.3	54001.3	36892	2369.7	473.5	869.5	44997.4	1820	1769.7	7898.8	12545.6	26642.7	26746.5	17792	698.8	52679.5	39063.3	2650.7	8059.7
58L0K11	1	70.9624	49.9558	81.8955	Past	0	532	screen	2410	1988.5	2414.6	61614	532	697.6	219	701.7	3464.8	4285.2	7577.5	5316.8	2335.7	21328.5	4146.5	2042.2	12841.6	484.3	1804.6	655.2	843.5	1923.6	643.8	52846.6	33940.6	1749	416.7	861.4	39951.5	1920.6	1900.5	7679.9	9983.5	21581	32827.2	11772.7	789.9	54569.1	25003.1	2379.7	4053.6
58L0K08	1	58.1465	44.0384	63.8353	Past	1	116	screen	2834.9	1712.3	2358.6	67972.5	731.5	629.8	217.5	874.9	5553.2	3448.2	7601	6279.1	2083.5	14780.2	3658.3	2168.7	15820.4	444.1	1625.2	491.6	748.1	1646.3	549.6	49763.2	25991.4	1956	371.8	1687.8	38944.5	2069.5	2321.8	7118.7	12836.1	41037	21749.8	12487	393.3	49031.9	31762.3	1107.8	17884.2
58L0K06	1	59.7426	32.2744	48.5399	Past	0	566	screen	929.9	1675.5	2358.5	53631.9	1059.1	897	285.2	682.3	4952.5	4950.3	8135.3	6588.7	2745.9	12439.1	3040.7	2042.5	8687.4	524.4	1640.1	543.9	951.8	1748	692	38627.5	15300.5	5905.7	557.6	1639.6	32250.8	1940.3	2231.5	4826.3	8582	56813.3	16839.9	9174.2	409.7	47351.7	24764.5	1504.2	13132.9
58L0K04	1	61.6646	46.8493	62.4827	Never	1	119	screen	858.6	1854	2483.5	54324.6	453.2	725.3	271.2	492.5	6729.5	3246.5	9160.6	6203.7	3066	14400.1	3780.8	2375.8	10342.2	625.8	1696	565.5	959.1	1831.2	689.7	46964.6	21841.5	4180.7	572.8	2466.5	39602.5	2318.6	2692.1	5727.9	13632.9	58916.2	28207.5	10444.7	427.2	56155.7	26457.1	1640	8274.4
57L0J37	0	75.1403	64.7596	80.8743	Never	0	549	screen	2285.3	1605	2022.1	75852.2	502.9	697.5	378.8	696.1	2895.3	6053.5	8825.2	6215.6	1449.1	24307.7	5995.3	2017.1	15707.7	357	1448.1	691.2	629.6	1616.6	587.9	43493.2	29056.8	1991.2	423.9	553.3	46088	1749.1	1541	11627.1	9463	29898.8	19472.5	17289.2	591.6	60138.9	46242	1634.9	24081.8
57L0J35	1	67.5729	38.0693	97.9406	Past	1	108	screen	1705.7	3807.2	3071.7	60648	536	3398.1	1188.9	834.5	3364.8	8152	11150.6	6665.6	1985.1	18734.5	1900	1977.2	11563.5	740.5	9098.8	1626.9	2202.4	5130.4	6009	39899.6	34081.2	2007.1	4500.9	1406.5	52771.2	1516.6	4309.1	8468.2	8389.9	8156.1	6744.7	5385.6	1676	39775.7	40521.7	5944.1	11176.8
57L0J34	1	62.4559	54.1251	83.8542	Never	0	549	screen	862.9	1478.7	3190	86010.3	495	809.8	290.9	652.8	3752.8	3328.6	8649.7	5873.1	3192.7	21526.4	4798.1	2582.2	12637	496.6	2063.1	602.9	4752.6	2382.5	603.2	41300.2	34349.9	3495.5	528.2	1875.8	53953.3	1941.9	3494.8	9656.2	15899.3	76302.4	15561.1	13668.6	470	62500.3	52173.7	2075.2	9366.1
57L0J31	1	71.3402	45.7681	66.7568	Past	1	446	screen	1760.3	824.5	1852.6	90816.3	932.1	621.8	212.2	841.5	3898.9	5554	6938.3	5760.1	2355.7	23580.6	3968.4	1926.4	12636.2	370.6	1505.3	538	772.9	1456.5	563.9	47808.6	23389.5	4924.4	434.8	771.5	37587.5	2016.6	1842.7	9586.3	13423.1	48418.8	28489.8	13036.4	578	54149.5	58318.7	2094.4	11441.3
57L0J30	0	53.3333	41.1522	55.3147	Never	0	552	screen	1284.1	1609.7	2599.1	86271.6	531.1	613.1	225.4	607.2	3604	6677.8	7901.3	6176.9	2413.2	19633.3	5157.4	1676.2	17910.2	393.6	1993.5	575.1	651.8	1550.5	539.1	56454.3	37216.1	2683.8	489.5	705.6	35530.8	1768.7	1580.4	11132.4	18082.9	50991.3	10677.1	17991.8	556.6	86623.5	75206.6	2107.4	40675.9
57L0J29	0	78.3381	60.3877	92.6066	Never	1	109	screen	4026	1714.1	2027.3	82701.2	585.6	1210	298.6	533.9	4611.7	3935.8	8119.6	4310.6	2594.2	15180.5	4326.5	1847.5	13692.7	406.8	2350.5	688.3	774.5	2098.7	686.7	46558.8	20411.6	7153.9	578.9	807	45461	1708.4	2045.8	5969	8477.8	58709.8	25681.1	10985.3	645	57998.7	47505.4	1772.7	21924.8
57L0J28	0	67.2854	39.7323	52.4703	Never	1	468	screen	1797.3	2581	2504.7	55374.6	558.2	693.1	254.7	619.8	4397.6	3911.7	6490.7	7091.9	3709.3	14819.1	3113.1	1984.3	10420.4	559.7	1785.3	632.4	909.9	2050.7	827.1	29699.6	17800.4	11784.4	569.2	1170.7	37141.6	1668.9	2924.9	9587.8	6525.9	79664.7	18949.3	8810.7	472	58545.4	23123.7	3064.5	9217.2
57L0J27	0	68.1999	36.027	55.808	Never	1	330	screen	4119.7	1482	2318.1	90926.9	470	692.2	207.6	762.1	3304.6	4515.3	8645.9	7666.1	2126.2	20236.4	5015.1	1666.2	14241.5	417.7	1521.6	568.6	671.5	1402	756.7	45897.5	17633.9	3973.7	423.9	673.1	49989.8	1547.3	1724.4	8936.8	8013.5	48628.8	18531.8	16405.3	580.5	53208.2	41681.8	1911.7	36076.8
57L0J25	1	77.8125	46.5858	71.9167	Past	1	91	screen	2976	1550.7	2216.1	97023.6	491.3	727.5	319.6	722.9	4010.3	4403.6	7141.5	7600.2	1840.1	22133.5	5133.7	2187.5	13063.2	413.5	1823.6	594.7	700	1767.5	622.7	62037.1	48793	2488.5	404.5	739.8	49493.9	2025.3	1606.2	10898.5	14346.1	59195.1	24741.3	18994	798.8	62403.9	60670.6	1807.8	4241.7
57L0J21	1	51.4497	50.9436	74.1709	Past	1	429	screen	2305	1807.9	2505.3	72082.9	662.6	639.7	225.9	785.6	4395.2	2282.1	7058.9	6575	2328.7	19785.9	5658.3	1753	13528.3	413.3	2174.6	655.7	803.5	1890.2	673.1	43487.1	32907.7	8549.3	552.7	993.8	37697.1	1786.7	1926	8363.8	16614.1	83730.5	12650	14685	541.8	50072.3	48234.6	2295.9	9353.7
57L0J20	0	56.6188	45.8285	62.9789	Never	1	350	screen	924.6	1678.9	1781.5	59093.7	745	981.5	220	792	10561.8	3934.7	8022.5	9033.6	2186.5	15532.7	4218.6	2444.8	12686.4	397.7	1677.5	679.4	697.5	1522.9	635.1	39617.2	28637.8	13069.5	429.5	645.4	70514.3	2700.8	2069.5	7990.5	14823.3	53330.5	13872.2	14435.8	493.9	51490.5	35331.4	1488.1	28968.9
57L0J19	1	72.46	31.4556	56.7202	Past	1	345	screen	2129.5	1823.1	2416	71374.9	744.7	585.9	367.9	755	3048.9	2667.5	7334.2	5504.4	2972.7	15659.1	2818.4	2044.3	13017.1	527.8	2030	565.8	962.6	1626.3	900.5	45702.6	17152.6	5948.3	478.7	1195.2	41102.6	1648.4	1824.5	5618	9111.6	67710.5	31318	7855.8	474.1	54523.7	31665.3	1492.4	18116
57L0J18	1	62.9514	31.8494	51.9066	Past	0	548	screen	3494.1	2257.3	2149.9	62906.4	522.8	1403.8	239.1	582.5	4317.2	5830.2	9556.8	7056.2	2906.8	14730.2	4647.7	1913.5	14111.7	426	1752.8	645.6	712.6	1740.3	628.3	65271.4	29668.6	3554.3	430.4	863.2	42574.3	1809.1	1863.2	8038	7673.7	52013.9	35492.2	14323.4	554.4	60673.3	40140.8	1567.4	30788.6
57L0J17	1	55.3539	70.6804	86.445	Never	0	548	screen	1587.9	1653.6	2008.1	78759.2	493.3	965.3	248	630.7	4018.2	3234.5	8359.5	4420.9	2484.3	20551.6	4847	1723	16282.9	395.5	1939.5	662.6	733.1	1826.4	629.9	55868.9	27923.1	3172.6	467.5	721	40572.7	1759.3	1728.2	9235.4	12614.3	55010.8	34145.2	13044.2	627.3	51457.3	41351.6	2331.8	14529.8
57L0J15	1	56.794	58.6215	70.0389	Current	0	566	screen	2067.8	2344.3	2602.7	58668	867.3	546.3	272.9	636.8	4540.9	3329	8475.1	7109	2246.4	15894.5	3838.7	1874.5	13961.6	526	1987.7	616.2	941.2	2051.8	762.2	50674.7	22999.1	3190.8	484.6	1101.4	32346	1669.5	1936.8	6636.7	17812.4	59074.4	24288	10285.6	504.2	54190	55171.2	1634	16885.1
57L0J14	1	55.7317	47.9217	89.1971	Past	0	560	screen	974	2032.5	2097.4	62481.2	673.8	567.1	259.4	600.2	4390.8	4049.3	8457.7	4724.9	3037.5	14995	4287.5	1980.2	12181	439.5	1751.5	648.8	822.8	2177.2	700.4	46932.1	29123.6	4075.9	510.3	1106.4	36388.6	1807.1	1958.1	9571.7	12324.6	48432	15762.1	11151.4	717	51405.9	38554.7	2344.6	5508.9
57L0J13	1	70.8172	49.2625	63.6061	Past	1	534	screen	2045.8	1551.2	2028.3	90378	587.8	796.8	224.9	668.8	4354.1	3677.1	8318.1	5786.7	3267.8	17141.6	4728.2	1714.4	16851.3	420.5	1556.9	584.2	728.2	1799.3	529.9	51734.8	23674.1	1748.4	394.1	1116.7	51512.7	1737.8	1884.8	8379.7	5966.8	56341.3	10636	14449.4	536.9	52337.4	43687.3	1308.6	37044.3
57L0J12	0	65.6537	74.1138	82.3924	Past	1	111	screen	1849.8	1930.2	2046.8	69553.1	626	682.5	304.2	554.9	4213	3656.5	7380.1	6244.5	3306.4	17767.9	3836.8	2625	13162.7	411.2	1861.7	644.7	730	3118.6	637.5	43975	26452.1	6100.4	522.2	902.1	37745	2638.7	2172.3	9205.1	12717.9	69918.9	33088.1	11191.6	538.5	53653.9	63038	1537.6	28881.7
57L0J11	1	73.4483	30.8567	59.1587	Past	1	340	screen	1358.3	2368.4	2058.7	74496.8	653.1	989	301.5	687.1	3531.5	4067.2	6502.9	3999.7	2461.4	18822.4	5158.4	1671	16684.9	350.2	1610.1	644.5	689.9	1569.1	613.6	43226.8	33810.7	3168.8	444.8	709.4	47646.1	1680.4	1723.7	9669.8	14835.4	51490.1	12820.5	15070.1	532.4	48241.9	65827.4	871.7	27735
57L0J10	0	75.0664	32.1584	64.2644	Never	1	553	screen	1813.7	1761.2	2508.4	72980.3	565.6	847	239.8	584	4293.4	2359.9	7708.5	7370.5	2970.4	16918.7	3704.7	1989.6	14295.7	410.8	1701.3	594.5	755.9	1936.5	608.8	48855.8	22928.7	10891.6	559.9	959.8	45453.6	2652.7	2060	6702.6	14537.5	89565.6	12922.1	10616.8	632	50053.5	38752.9	3027.1	23495.9
57L0J07	0	58.5243	20.9442	35.1711	Past	0	555	screen	968.2	1923.3	2437.7	66887	626.9	778	263.1	485	7415.2	3787.8	8025.9	6419.6	3385.3	15267	4110.8	2655.8	12898	670.5	1681.9	556.8	921	1612.2	586	63699.8	18978.1	10593.9	599.2	2316.7	27040.3	2362.3	2729.6	7337.3	6652.2	71697.6	13447.6	11528.9	668.4	70951.4	45846.4	2275.8	32401.6
57L0J06	1	50.6448	57.5415	71.7571	Never	1	555	screen	1992.6	1631.9	2577.4	69723.5	442.7	853.2	203.9	565.6	4068.4	4115.7	6845.5	6510.8	3076.7	18154.3	4488.5	1794	9492.8	409.3	1740.7	587.1	715.4	1559	628.3	54105.6	33547	4618	426.6	797.4	46726.2	1590.1	1643	7498.7	10375.6	90736.8	15584.8	15177.3	1779.2	60733.7	24336.2	1853.7	14350.9
57L0J04	1	72.2163	37.052	92.4159	Never	1	565	screen	2293.1	1515	3072	97830.5	613.3	815.6	284.4	696.1	5607.6	4462.9	6828	5974.6	3102.1	18168.1	3478	2030.6	14928.6	477	1727.3	643.6	760.9	1944.8	712.4	54709.7	28006.8	7347.4	569.4	1363.6	55363.8	1874.7	2260.3	6708.4	9038.6	111121	12763.2	10473.9	556.2	58540.1	64189.6	1621	6287.3
57L0J03	0	62.4723	56.123	64.4141	Never	1	222	screen	1480.8	2240.7	2087.6	80963	484.4	767	318.3	687.2	4086	8595.4	8011.6	7070.1	2402.1	27431.4	5122.5	1545.4	17532.3	412	2492.2	576.2	795.3	1714.6	588.4	50289.7	48418.3	3620.9	450.1	835.3	68401	1755	1693.2	9079.2	16078	56571	13976.3	20761.2	671.2	68992.1	32902.1	1772.7	26704.5
57L0J01	1	49.1061	55.4938	60.2839	Never	0	574	screen	692.1	1388.9	2058.3	65236.2	772.3	776	293.3	746.2	6190.1	3484	7866.5	7979.7	3142.4	17875.1	4649	2205.3	10255.8	471.1	1736.1	679.6	782.5	2083.9	652.9	52699.7	30507.1	11649.7	549.2	1502.7	32121	2141.8	2894.2	8403.7	13846.2	89473.8	12704.2	11192.1	543.9	54810	33638.1	2204.1	12932.5
56L0H10	0	66.0205	52.0582	68.7386	Never	1	343	screen	802.6	2432.1	2869.8	55978.6	819.2	1082.9	448.8	810.9	5674.8	3863.3	6833.9	9667.2	9081.4	16015.3	3199.1	7879.8	12874.5	396.3	3846.1	1183.1	1095.6	3884.7	837.2	39106.3	23478.7	16836.3	1195.7	1944.7	40241.7	4426.9	6328.8	5928.1	6733	64830.2	21699.2	8797.7	608	50792.2	23034.3	3120.6	11903.4
56L0H09	1	66.3107	40.9918	68.0872	Past	1	111	screen	839	1548.7	2094.5	92343.9	446.3	691.9	225.7	639.4	4443.2	5351.9	7966.7	6210.6	2445.5	18668.5	5115.4	2253.2	18441.8	384.8	1829.4	649	662.3	1660.7	610.2	68586.5	26540.6	2186.1	418	799.7	44098.5	1845.7	1815.8	8701.4	11888	46438.3	13286	15902.8	552.8	57602.4	56810.1	2232.3	23567.3
56L0H07	1	44.5421	46.3968	59.0336	Never	1	341	screen	1675.1	2009.6	2404.9	77452.6	451.6	731.2	226.7	626.7	3955.1	4495.4	7241.3	7592.9	2643.6	18458.8	4578.4	1956.8	14515.4	397.2	1968.1	611.1	857.1	1746.2	1026.1	57212.2	37680.3	3886.7	474.2	723.2	43189.6	1792.1	1814.9	7241.1	15993	43653	18087.1	14449.6	510.5	63047.5	33661	2051.5	17390.5
56L0H06	1	70.5024	69.7229	77.4917	Past	1	112	screen	1496	2139.8	2126	55317	568.4	631.8	225.6	617.7	5360.4	5874.2	8684.1	5039.1	2521.2	19445.8	4887.5	1755.1	15315.3	449.4	1619.2	666.2	680.4	1718	620.6	50756.3	31702.1	4173.2	500.6	816.6	43761.3	1785.7	1747.5	7856.3	14319.3	70920	14203.6	13713.2	846.1	56949.8	31283.2	1772	17681.3
56L0H05	0	68.9391	64.0857	108.523	Past	1	320	screen	1564.2	1959.4	2683.9	82992.4	462.1	592.9	235.6	576.5	5243.9	4585.8	7834.5	3549	2539.4	17036.7	4651.2	1926.1	15078.3	499.9	1685.4	600.7	820.4	1632.2	609.5	43696.2	32908.4	3567.5	446.3	1996.2	47879.8	1955.4	2343.3	8864.5	12925.2	48158.8	13243.9	12514.9	484	52810.3	31309	2602.1	23593.2
56L0H04	1	63.7591	35.8228	43.9887	Never	0	564	screen	1350.4	1921.5	1987.1	50818.7	565.9	365.2	503.9	621.7	4304.1	4567.1	7512.7	7931.5	3068	15930.8	3679	3788.9	12365.8	397.9	1647.1	491.5	780.8	1712.7	778.6	58183.3	22554.5	3894.9	433.3	822.6	33319.3	1635.7	1605.5	6174	9000.7	65896.4	30872.5	12529.7	598.9	50585.7	29733.5	2502.1	17037.6
56L0H02	1	64.0411	44.5255	67.4064	Never	1	358	screen	610.3	2622.5	2443.6	102111	470.8	529	232.7	565.1	3320	5978.4	8364.9	4923.2	1893.9	24187	5018.6	2063.5	17300.8	427.8	1750.9	615.1	847.6	1738.2	1260.6	51189.6	34889.8	2084.5	429.4	689.7	51004.7	1893.3	1679.3	8617.4	19473.5	19534.2	18354.3	17005.2	610.4	55631.8	101316	1606.8	4460
56L0H01	1	75.1978	43.4181	47.515	Past	1	432	screen	1544.5	1841.5	2007.3	60678.2	589.6	804.8	262	653.9	3299.1	4308.4	8002.4	7557.2	1701.7	17613.5	7004.4	3985.8	20777.3	330	1644	550.3	638	1513.2	556.8	49395.3	18148.3	4651.2	409.6	581.1	51365	1887.9	1601.3	7554.2	11080.6	48666.8	24187.6	52973.1	649.6	55662.3	45083	1719.5	17827.1
55L0G06	0	76.7666			Past	0	587	screen	1956.2	1970.9	2072.3	100326	428.8	879.4	221.3	610.6	3483.5	4703.7	9191.5	5702.4	2312.6	24393.4	6279.4	1655.7	16043.1	443	1754.1	649.3	756.7	1771.4	653.8	41034.6	26765.4	1588.6	491.8	715.1	58600.7	1857.6	1641.8	8915.6	8365.4	34353.2	13210.7	20501.3	582.3	56546.1	53312.7	1906.3	27523.1
55L0G05	1	70.6886		90.6554	Past	0	574	screen	2361	1606.3	2233.1	100448	495.4	861.4	261.6	601.1	4060.9	5575.2	8347.7	4935.7	3087.5	19852.7	5397.4	1676.4	12888.9	421.3	1640.9	650.3	766.7	1748.9	599.4	56600.8	29591.3	1970.4	416.6	732.3	45901.6	1807	1827.1	11018.9	15996.4	61203.1	10682.8	17627.7	609.6	68129.1	44737.9	1823.5	6619.8
54L0F04	1	58.9405	56.9328	94.939	Past	1	589	screen	1950.2	1677.4	2288.3	53241.3	443.8	735.9	309.2	583.2	3365	6805.4	8850.4	7827.7	2457	23413.7	4150.5	2566.3	11222.1	436.1	1900.1	529.9	792.3	1716.5	751	60388.8	39252	4924.8	505.7	768.4	39037.3	1639.3	1684.8	6775.7	8141	64325.2	49129.8	15842.6	598.6	64229.3	41308.6	2226.9	7241.1
53L0D10	1	64.4545	33.2901	77.7238	Past	1	547	screen	1824.2	2006.1	2299.1	70831.8	846.3	801.7	277.1	637.6	5640.3	5109.7	9933.2	4732.7	3501.7	18507.2	3806.5	2100.1	11643.6	419.9	1981.9	701.3	794.5	2004.2	653.9	53777.3	36680.2	8697.4	580.7	855.3	40530	1768.9	1914.9	6172	12472.1	72844.8	17683.2	9265.4	587.8	61563.2	48268.2	1003.9	6792.3
53L0D09	0	65.7221	47.6176	80.8328	Past	0	571	screen	1515.5	1761.8	2570.6	93145.6	645.7	838.4	224.2	535.3	3410	4289	6923.7	4192.2	2747.3	15898.2	3601.9	2242.3	10281.7	412.8	1657	677.1	789.3	3591.8	680.9	31008.1	30498.5	6985.2	522.6	849.7	45851.4	2190.8	2175.7	7665.8	6733.9	41935.2	41183.7	12366.1	438	54640.9	92733.3	1652.4	15730
53L0D08	0	64.8898	38.2713	57.4678	Past	1	572	screen	1247.7	2236.1	2170.7	79922.9	535.5	592.1	208.7	674.8	4232	3172.6	7810.1	12341.8	2155.3	16901.5	4082.3	2025.6	8812.7	402.6	1589.2	516.9	748.4	1492.2	675.9	42444.9	34574.2	2385.9	453.2	1066.2	43486.1	2142.1	1948.2	6285.3	9639.9	55373.1	50394.4	16012.9	478.4	57415.5	45737.3	2419	14049.5
53L0D06	0	63.6934	37.0491	74.1925	Past	0	571	screen	2074.2	1667.1	2308.1	65011.7	553.2	394.5	226.2	635.9	4528.5	4791.3	7743.3	6914.1	3046.5	16197.6	3865.1	9621.6	13271.9	417.1	1512.9	573.7	710.9	1725.9	665.2	41165.7	24644.5	4564.2	531.2	917.7	35392	1886.1	1965.7	6474.7	8208.9	47561.6	28815.1	10119.1	534	51106.6	42536.4	1943.4	30954.8
53L0D05	1	71.4086	30.3613	55.0247	Past	0	573	screen	3403.5	1929.5	2636.3	70542.5	562.3	857.3	245.2	838.7	5134.8	3729.3	7983.9	5396.9	2015.9	15027.2	3705.9	1831.1	13054	653.4	1561.1	494.6	913.2	1474.9	672.6	35621.5	27219.4	1756.9	438	1569.5	38444.7	1976.8	1978	8385.8	8991.7	50812.9	55299.8	12342.8	552.8	48425.1	32743.8	2072.7	17583.5
53L0D04	1	59.7317	45.6895	61.2555	Past	0	521	screen	3217.7	1830	2232.2	55442.4	436.6	783.7	209.3	590.7	3387.6	4112.6	7047.1	7424.2	2573.5	14700.5	4440.7	1783.2	12337.6	514	2448.9	522.2	817.1	1508.5	723.5	42239.4	28789.1	5984.5	471.3	1019.5	40845.3	2074.5	1908.1	7857	11652.5	47663.7	38360.5	10538.9	1708.5	55816.1	21321.8	2208	14458.6
53L0D03	1	61.5305	18.7219	58.4348	Past	0	565	screen	1582.4	2022	2319.7	83466.7	659.1	591.3	253.1	735.9	3318.3	3944.4	7768.5	8790.9	1737.5	19545.4	5164.7	2466.7	16942.4	395.4	28427.7	565.2	770.1	1968.4	642.8	45208.2	21186.1	1495.1	409.7	779.5	37592.1	1766.7	1703.8	9178.4	14541.3	31721.3	34866.1	17772.8	683.9	57763.7	42653	1837.5	32621.8
53L0D02	1	60.5859	57.0573	54.0592	Never	0	593	screen	1412.7	1829.5	2023.9	61045.5	595.7	545.3	219.9	783.3	3436.6	5060.7	7018.6	6110	2681.6	25545.7	4714	2309.4	17292.9	363.2	1670.7	588.7	761.8	1557.2	553.8	47515.3	36571.9	3731.2	451.1	610.8	33876	1726.9	1743.3	11059.4	19277.1	22558	24153.5	16814	513.1	47515.7	75517	1876.5	10084.2
53L0D01	0	63.1047	50.4176	57.8064	Past	1	420	screen	5349.4	2012.2	2241.5	57343.5	618.9	625.8	225.8	649	3813.9	4500	7720.5	6504.1	2591	18577.5	3556.5	2994.9	13159.8	441.6	1534.2	556	785.5	1487.5	634.7	42401.2	25210.1	2632.2	491.3	1024	37505.7	3075.6	2493.9	8262.7	9192	24639	54705.3	12529.5	624	48887.7	39740.3	2139.3	14959.3
52L0C06	1	68.6872	56.1125	92.4779	Past	0	590	screen	1204.7	2317.7	1944.1	63756.4	584.1	717.5	257.5	675.9	3747.1	3486.9	8812.2	5284.7	3230.6	18445.7	3764.1	1807.3	13844.4	434.5	1701	669.3	757.1	1799.7	634.3	50907.1	25671.5	4465.2	510.7	780.9	42826.2	1792	1793.7	8280	9346	33479.7	41124.6	11942.6	752.7	55058.2	25471.4	1897.3	5627.6
52L0C03	1	63.666	74.3414	100.678	Past	1	119	screen	1644.4	1803.6	2725.9	67732.8	555	875.5	277.3	542.6	4633.4	5224.5	7721	6701	2826.7	18440.4	3469.1	1980.1	10780.3	593	1870.9	690.8	1096	2366.4	933.6	49724.6	19395	10053.6	635.4	1284.2	37828.4	1742.9	2215.5	5233.3	5670.9	61001	14006.6	9715.4	587.8	58490.8	27792.5	2069.2	10519.9
52L0C02	1	65.8042		61.5986	Past	0	551	screen	609.9	2732.5	2275	68901.4	485.8	844.9	225	672.6	3949.6	4046.6	9725.9	9100.8	2827.8	15357.7	5102	1928	10600.5	447.5	1887.4	622.6	858.8	1908.7	691.8	55860.7	17478.7	2853.7	455.9	873.6	45656.6	1775.9	1882	6050.5	4485.4	45804.5	23714.5	17945.8	465.4	59225	37915.5	2596.2	8338.6
52L0C01	1	64.4353		78.5689	Past	0	588	screen	1587.7	1517	1858.6	99923.9	674.4	755.6	265.2	602.8	3489	4622.1	8086.6	4080.3	2884.8	25155.5	4801.9	2103.3	13154.3	380.6	1678.1	589.1	647	1597.8	609	47101.3	20728.2	3118.3	409.2	707.8	38019	1739.2	1654.7	10320.7	12326.9	38757.6	28043.4	15847.3	480.5	52401	85695.2	2033.7	7850.7
51L0B05	1	62.8255	19.1407	42.1841	Past	1	105	screen	1428.9	2150	2125.1	75072.3	531.7	776.8	266.2	696	3719.2	5615.4	7077	5397.9	2450.5	22938	5084.8	1779.6	17255.9	425	1885.9	634.7	731.7	1935.8	580.6	52611.9	26948.4	1824.4	385.9	650	53953.7	1835	1708.1	7679.5	11204.7	40777.2	26273.7	18143.8	804.7	77335.5	29081.5	1163	27276.5
51L0B03	0	53.1773	39.0499	85.6491	Past	1	118	screen	2397.8	2597	2699.3	66735.7	508.5	921.8	245.7	552.8	4840.7	2631.2	7398.7	5336.6	3001.6	14266.7	3105.4	1795.7	10792.6	504.9	1515.8	564	810.3	1753.3	722.6	41733.9	35910.7	3126.5	576.7	1218.7	36731.7	2029.8	1942.9	6350.2	7357.5	61750.1	31141.9	9922.7	620	57282	36115.2	1874.3	21111.2
51L0B01	1	69.588	46.7502	81.2067	Past	0	600	screen	4130.5	1899	2462.4	60796.1	635.3	700.6	226.1	804.8	3603.2	4359.7	7827.8	4944.9	2355.8	14912.2	4015.1	1804.2	15345.6	593.6	1573.5	542.3	941.8	1686.1	666	51381	19766.1	3625.6	438.6	907.7	43588.5	1780.7	1706	8006.8	14359.8	31227	53351.9	13326.4	458.2	54954.1	42928.8	1627.1	9023.3
50L0A03	1	63.3238	38.0487	57.3648	Past	1	367	screen	1191.7	1459.1	2072.5	63482.8	657.9	730.1	299.5	856.5	3808.3	3366.9	7262	7698.6	2747.9	17532.7	4334.5	1822.8	12889.1	403.4	1648.1	578.7	838.2	1740.3	621.6	38988.5	20401.3	6594	419.8	905.2	49717.5	1660.2	1737.3	6509	10533.4	68320.2	34044.5	14549.2	589.8	50088.4	49409.4	2262.5	5460.7
50L0A02	0	77.8617	39.913	97.6922	Past	1	350	screen	2537.4	2039.4	2395.7	76181.2	792.1	575.3	256.5	705.6	3394.4	3920.8	9442.1	7349.5	2311.7	16608.1	3952.9	1762.8	18513.7	412.3	1609.5	549	826.5	1727.7	680.8	39063.8	20080.7	3673.7	407.5	933.4	44025.4	1750.4	1920.2	5975.2	11372	51849.5	24553.3	13065.1	510.5	55936	40822.4	1294.5	15566.5
[truncated: 1,088 more columns]
